# Supplementary material for: Forebrain EAAT3 Overexpression Increases Susceptibility to Amphetamine-Induced Repetitive Behaviors
Source: eNeuro. 2024 Apr 8;11(4):ENEURO.0090-24.2024. doi: 10.1523/ENEURO.0090-24.2024 (PMC11012153; doi:10.1523/ENEURO.0090-24.2024)
Supplement: Table 3-1 — Table of statistics for two-way repeated measures analysis of cFos in striatal subregions. Bonferroni corrected α = 0.005, significant p-values in bold. NAcLat = lateral nucleus accumbens shell, NAcC = nucleus accumbens core, dorsal NAcMed = dorsal medial nucleus accumbens shell, ventral NAcMed = ventral medial NAc shell, VMS = ventromedial striatum, DLS = dorsolateral striatum, DMS = dorsomedial striatum, DS1 = dorsal striatum-1, DS2 = dorsal striatum-2, CMS = centromedial striatum. Download Table 3-1, XLSX file. [file eneuro-11-ENEURO.0090-24.2024-s006.xlsx]

## Sheet: Sheet1
	Drug main effect	Genotype main effect	drug x genotype interaction
DLS	F(1, 28) = 23.84	F(1, 28) = 0.65	F(1, 28) = 0.36
	p < 0.0001	p = 0.42	p = 0.56
DS1	F(1, 28) = 19.99	F(1, 28) = 2.28	F(1, 28) = 0.27
	p < 0.0001	p = 0.6	p = 0.14
DS2	F(1, 28) = 52.34	F(1, 28) = 0.62	F(1, 28) = 0.69
	p < 0.0001	p = 0.44	p = 0.41
DMS	F(1, 28) = 39.68	F(1, 28) = 5.35	F(1, 28) = 0.036
	p < 0.0001	0.028	0.85
CS	F(1, 28) = 91.78	F(1, 28) = 1.95	F(1, 28) = 0.67
	p < 0.0001	p = 0.17	p = 0.42
VMS	F(1, 28) = 80.88	F(1, 28) = 7.174	F(1, 28) = 6.164
	p < 0.0001	p = 0.012	p = 0.019
NAcC	F(1, 28) = 14.68	F(1, 28) = 3.12	F(1, 28) = 2.35
	p < 0.0001	p = 0.088	p = 0.14
Dorsal NAcMed	F(1, 28) = 17.63	F(1, 28) = 9.73	F(1, 28) = 0.33
	p < 0.0001	p = 0.0049	p = 0.57
ventral NAcMed	F(1, 28) = 18.46	F(1, 28) = 6.50	F(1, 28) = 1.34
	p = 0.0002	p = 0.017	p = 0.25
NAcLat	F(1, 28) = 55.14	F(1, 28) = 1.97	F(1, 28) = 0.62
	p < 0.0001	p = 0.17	p = 0.044
